# Supplementary material for: Identification of CSF3R Mutations in B-Lineage Acute Lymphoblastic Leukemia Using Comprehensive Cancer Panel and Next-Generation Sequencing
Source: Genes (Basel). 2021 Aug 27;12(9):1326. doi: 10.3390/genes12091326 (PMC8470887; doi:10.3390/genes12091326)
Supplement: Supplementary file 1 [file genes-12-01326-s001.zip]

Archive with 3 entries (2 files):
- genes-1296597-supplementary/
- genes-1296597-supplementary/supplementary data S1.xlsx
- genes-1296597-supplementary/supplementary data S2.xlsx
