# Supplementary material for: Identification of CSF3R Mutations in B-Lineage Acute Lymphoblastic Leukemia Using Comprehensive Cancer Panel and Next-Generation Sequencing
Source: Genes (Basel). 2021 Aug 27;12(9):1326. doi: 10.3390/genes12091326 (PMC8470887; doi:10.3390/genes12091326)
Supplement: Supplementary file 1 [file genes-12-01326-s001.zip › genes-1296597-supplementary/supplementary data S1.xlsx]

## Sheet: oncodrive_signature
Hugo_Symbol	Frame_Shift_Del	Frame_Shift_Ins	In_Frame_Del	In_Frame_Ins	Missense_Mutation	Nonsense_Mutation	Nonstop_Mutation	Splice_Site	Translation_Start_Site	total	MutatedSamples	AlteredSamples	clusters	muts_in_clusters	clusterScores	protLen	zscore	pval	fdr	fract_muts_in_clusters
ADGRL3	0	0	0	0	11	0	0	0	0	11	11	11	1	11	1	1469	1.25275	0.105149	0.92826	1
AFF3	21	0	7	0	3	0	0	0	0	31	8	8	2	29	0.859899	1251	0.650534	0.257674	0.92826	0.935484
ALK	0	0	0	0	33	3	0	0	0	36	6	6	7	30	0.833333	1620	0.536346	0.29586	0.92826	0.833333
ARID1A	18	3	1	3	7	30	0	0	0	62	6	6	14	60	0.885713	2285	0.761496	0.22318	0.92826	0.967742
ASXL1	21	13	0	0	21	24	0	2	0	81	7	7	16	77	0.956146	1541	1.06425	0.143609	0.92826	0.950617
ATF1	0	1	0	0	1	6	0	0	0	8	7	7	2	8	1	271	1.25275	0.105149	0.92826	1
ATM	4	0	0	0	80	3	0	0	0	87	10	10	23	80	0.91954	3056	0.906899	0.18223	0.92826	0.91954
BAP1	3	0	0	0	13	6	0	0	0	22	4	4	7	21	0.954545	729	1.05737	0.145172	0.92826	0.954545
BCL2	7	0	0	0	36	0	0	0	0	43	3	3	9	41	0.890653	239	0.782732	0.216892	0.92826	0.953488
BRD3	3	0	0	0	5	0	0	0	0	8	4	4	3	7	0.838388	726	0.558075	0.288397	0.92826	0.875
CARD11	1	1	1	0	31	0	0	0	0	34	5	5	8	30	0.882353	1154	0.747053	0.227516	0.92826	0.882353
CDC73	3	1	0	0	0	9	0	0	0	13	4	4	3	12	0.923077	531	0.922101	0.178238	0.92826	0.923077
CDH1	23	3	0	0	31	9	0	9	0	75	6	6	16	64	0.940963	882	0.998983	0.158901	0.92826	0.853333
CDH20	0	0	0	0	6	0	0	0	0	6	5	5	1	5	0.833333	801	0.536346	0.29586	0.92826	0.833333
CHEK1	0	0	0	0	12	0	0	0	0	12	12	12	1	12	1	476	1.25275	0.105149	0.92826	1
CRBN	0	0	0	0	13	0	0	0	0	13	3	3	4	12	0.923077	442	0.922101	0.178238	0.92826	0.923077
CREBBP	3	0	3	0	29	9	0	0	0	44	6	6	10	40	0.890381	2442	0.781562	0.217236	0.92826	0.909091
DNMT3A	6	0	3	3	43	9	0	3	0	67	4	4	15	60	0.914062	912	0.883354	0.188523	0.92826	0.895522
EPHB1	1	0	0	0	6	0	0	0	0	7	4	4	2	6	0.857143	984	0.638689	0.261513	0.92826	0.857143
EPHB4	0	3	0	0	4	0	0	0	0	7	7	7	2	6	0.857143	987	0.638689	0.261513	0.92826	0.857143
ERBB2	3	2	0	3	30	0	0	0	0	38	6	6	7	34	0.873871	1255	0.710595	0.238668	0.92826	0.894737
ERBB4	0	0	0	0	19	0	0	0	0	19	4	4	6	18	0.947368	1308	1.02652	0.152324	0.92826	0.947368
EZH2	1	0	0	0	33	3	0	3	0	40	5	5	10	36	0.972973	751	1.13658	0.127858	0.92826	0.9
FANCD2	3	4	0	0	13	0	0	0	0	20	10	10	4	17	0.85	1471	0.607986	0.271598	0.92826	0.85
FBXW7	3	3	3	0	36	18	0	0	0	63	5	5	17	60	0.938434	707	0.988111	0.161549	0.92826	0.952381
FGFR2	0	0	0	0	33	0	0	0	0	33	8	8	9	32	0.969697	822	1.12249	0.130826	0.92826	0.969697
FGFR3	4	0	1	0	50	0	0	0	0	55	11	11	10	52	0.936364	808	0.979213	0.163737	0.92826	0.945455
FGFR4	0	0	0	0	10	0	0	0	0	10	7	7	3	9	0.9	802	0.822907	0.20528	0.92826	0.9
FLT3	0	0	3	9	43	0	0	0	0	55	6	6	8	52	0.856617	993	0.636431	0.262248	0.92826	0.945455
GATA2	3	1	0	0	23	0	0	0	0	27	10	10	3	23	0.851852	480	0.615946	0.268965	0.92826	0.851852
GDNF	0	0	0	0	3	3	0	0	0	6	3	3	1	6	1	228	1.25275	0.105149	0.92826	1
GNA11	0	0	0	0	6	0	0	0	0	6	3	3	2	6	1	359	1.25275	0.105149	0.92826	1
GNAS	0	1	0	0	16	3	0	0	0	20	4	4	4	18	0.9	1037	0.822907	0.20528	0.92826	0.9
HNF1A	10	2	1	0	53	7	0	9	0	82	8	8	13	68	0.853885	631	0.624687	0.266088	0.92826	0.829268
HRAS	0	0	0	0	29	0	0	0	1	30	5	5	3	29	0.915829	189	0.890947	0.186479	0.92826	0.966667
IDH1	0	0	0	0	21	3	0	0	0	24	3	3	5	24	1	414	1.25275	0.105149	0.92826	1
IDH2	0	0	0	0	15	0	0	0	0	15	3	3	2	15	1	452	1.25275	0.105149	0.92826	1
JAK2	0	0	12	0	39	0	0	0	0	51	5	5	9	48	0.941176	1132	0.999901	0.158679	0.92826	0.941176
JAK3	2	1	0	0	21	0	0	0	0	24	7	7	6	21	0.854167	1124	0.625896	0.265691	0.92826	0.875
MAGEA1	0	0	0	0	8	0	0	0	0	8	8	8	1	7	0.875	309	0.715447	0.237167	0.92826	0.875
MAP2K4	0	0	0	0	9	6	0	3	0	18	3	3	5	15	1	399	1.25275	0.105149	0.92826	0.833333
MEN1	12	3	6	0	18	6	0	0	0	45	7	7	11	40	0.838889	615	0.560226	0.287663	0.92826	0.888889
MPL	0	0	0	0	21	0	0	0	0	21	6	6	3	20	0.845238	635	0.587518	0.278428	0.92826	0.952381
MSH6	1	2	0	0	6	3	0	0	0	12	4	4	4	12	0.975592	1360	1.14783	0.125519	0.92826	1
MYCN	0	0	0	0	6	0	0	0	0	6	3	3	2	6	1	464	1.25275	0.105149	0.92826	1
MYD88	0	0	0	0	15	0	3	0	0	18	3	3	4	18	1	317	1.25275	0.105149	0.92826	1
NCOA4	0	0	0	0	6	0	0	0	0	6	6	6	1	6	1	650	1.25275	0.105149	0.92826	1
NF1	15	3	0	0	15	42	0	9	0	84	8	8	20	68	0.902761	2839	0.834777	0.201922	0.92826	0.809524
NF2	66	9	3	0	14	81	0	27	0	200	5	5	31	174	0.916275	595	0.892865	0.185965	0.92826	0.87
NOTCH4	13	7	24	0	13	0	0	0	0	57	11	11	5	52	0.912281	2003	0.875695	0.190598	0.92826	0.912281
NPM1	0	21	0	0	3	0	0	0	0	24	3	3	2	24	0.875	294	0.715447	0.237167	0.92826	1
NRAS	0	0	0	0	27	0	0	0	0	27	3	3	4	27	0.944444	189	1.01395	0.155304	0.92826	1
NTRK3	0	0	0	0	13	3	0	0	0	16	4	4	4	15	0.9375	839	0.984098	0.162534	0.92826	0.9375
PAX5	0	7	0	0	4	0	0	0	0	11	5	5	3	10	0.909091	391	0.861984	0.194348	0.92826	0.909091
PDE4DIP	17	2	0	0	255	33	0	0	0	307	12	12	36	291	0.93946	2362	0.992523	0.160471	0.92826	0.947883
PDGFRA	0	3	27	0	20	0	0	0	0	50	7	7	6	45	0.847279	1089	0.596291	0.27549	0.92826	0.9
PDGFRB	6	0	0	0	2	0	0	0	0	8	4	4	2	8	0.875	1106	0.715447	0.237167	0.92826	1
PGAP3	0	0	0	0	12	0	0	0	0	12	3	3	4	12	1	320	1.25275	0.105149	0.92826	1
PIK3C2B	4	4	0	0	0	0	0	0	0	8	3	3	1	4	1	1634	1.25275	0.105149	0.92826	0.5
PIK3CB	5	3	0	0	1	0	0	0	0	9	4	4	2	8	0.888889	1070	0.775147	0.219126	0.92826	0.888889
PIK3CG	0	0	0	0	11	0	0	0	0	11	7	7	3	10	0.909091	1102	0.861984	0.194348	0.92826	0.909091
PIK3R1	0	0	0	0	7	3	0	0	0	10	4	4	3	9	0.9	724	0.822907	0.20528	0.92826	0.9
PIM1	0	0	0	0	12	0	0	0	0	12	3	3	4	12	1	404	1.25275	0.105149	0.92826	1
POU5F1	1	0	0	0	6	0	0	0	0	7	5	5	2	7	1	360	1.25275	0.105149	0.92826	1
PTCH1	13	11	0	0	19	31	0	3	0	77	8	8	21	70	0.949355	1447	1.03506	0.150322	0.92826	0.909091
PTPRD	0	0	0	0	6	0	0	0	0	6	5	5	2	5	0.833333	1912	0.536346	0.29586	0.92826	0.833333
PTPRT	0	0	0	0	19	0	0	0	0	19	4	4	6	19	0.973684	1460	1.13963	0.12722	0.92826	1
RB1	10	0	0	0	10	42	0	12	0	74	4	4	18	61	0.970593	928	1.12635	0.13001	0.92826	0.824324
RUNX1	3	0	0	3	46	18	0	0	0	70	3	3	10	69	0.866019	480	0.676842	0.249253	0.92826	0.985714
RUNX1T1	0	0	0	0	7	0	0	0	0	7	3	3	2	6	0.857143	663	0.638689	0.261513	0.92826	0.857143
SMAD4	6	6	3	0	40	27	0	3	0	85	4	4	21	81	0.987805	552	1.20033	0.115006	0.92826	0.952941
SMARCA4	0	1	0	0	16	6	0	0	0	23	5	5	7	21	0.913043	1679	0.878974	0.189708	0.92826	0.913043
SMARCB1	14	0	0	0	4	33	0	0	0	51	5	5	15	48	0.96	385	1.08081	0.13989	0.92826	0.941176
SOCS1	12	4	3	0	10	0	0	0	0	29	4	4	9	29	0.982759	211	1.17864	0.119271	0.92826	1
STK11	9	3	0	0	19	15	0	3	0	49	3	3	12	45	0.978261	433	1.15931	0.123166	0.92826	0.918367
TET2	43	21	4	0	85	105	0	0	0	258	11	11	64	251	0.959773	2002	1.07983	0.140108	0.92826	0.972868
TGFBR2	0	0	0	0	7	6	0	1	0	14	5	5	3	12	0.923077	592	0.922101	0.178238	0.92826	0.857143
THBS1	1	1	0	0	12	0	0	0	0	14	10	10	1	11	0.846154	1170	0.591454	0.277108	0.92826	0.785714
UGT1A1	0	0	0	1	20	0	0	0	0	21	5	5	6	18	0.857143	533	0.638689	0.261513	0.92826	0.857143
WRAP53	7	0	0	0	1	0	0	0	0	8	4	4	2	7	0.838388	548	0.558075	0.288397	0.92826	0.875
TNFAIP3	6	0	0	0	7	9	0	3	0	25	5	5	6	19	0.829545	790	0.520064	0.301509	0.934307	0.76
ADGRB3	4	3	0	0	7	3	0	0	0	17	6	6	5	15	0.809869	1522	0.435485	0.331605	0.973227	0.882353
DPYD	0	2	0	0	8	0	0	1	0	11	7	7	2	8	0.8	1025	0.393065	0.347136	0.973227	0.727273
ERBB3	0	0	0	0	9	1	0	0	0	10	6	6	3	8	0.8	1342	0.393065	0.347136	0.973227	0.8
ETV3	1	2	0	0	0	2	0	0	0	5	3	3	1	4	0.8	512	0.393065	0.347136	0.973227	0.8
NIN	0	2	0	1	17	2	0	0	0	22	12	12	4	18	0.804868	2133	0.413992	0.33944	0.973227	0.818182
NOTCH1	12	11	8	0	69	15	0	0	0	115	9	9	20	105	0.803602	2555	0.408548	0.341436	0.973227	0.913043
PPP2R1A	0	0	0	0	24	0	0	0	0	24	3	3	2	24	0.796415	589	0.377656	0.352843	0.973227	1
RET	0	0	9	0	36	0	0	0	0	45	5	5	8	44	0.796466	1114	0.377877	0.352761	0.973227	0.977778
TSHR	0	1	0	0	67	0	0	0	0	68	9	9	12	67	0.812284	764	0.445865	0.327847	0.973227	0.985294
WT1	21	42	0	0	19	15	0	0	0	97	7	7	11	96	0.810301	517	0.437345	0.33093	0.973227	0.989691
ABL1	0	1	1	3	56	0	0	0	0	61	7	7	9	58	0.784797	1149	0.327717	0.371563	0.986528	0.95082
ABL2	0	1	0	0	4	0	0	0	0	5	4	4	1	3	0.541421	1182	-0.718414	0.763749	0.986528	0.6
ACVR2A	0	1	0	0	4	0	0	1	0	6	4	4	1	2	0.4	513	-1.3263	0.90763	0.986528	0.333333
ADGRA2	0	3	0	0	3	0	0	0	0	6	5	5	1	3	0.5	1338	-0.89646	0.814996	0.986528	0.5
ADGRG7	3	0	0	0	2	0	0	0	0	5	3	3	1	3	0.541421	797	-0.718414	0.763749	0.986528	0.6
AFDN	0	0	0	0	5	0	0	0	0	5	4	4	1	2	0.4	1743	-1.3263	0.90763	0.986528	0.4
AKAP13	0	1	0	0	17	0	0	1	0	19	9	9	2	9	0.5	2817	-0.89646	0.814996	0.986528	0.473684
AKAP9	1	6	0	1	14	0	0	0	0	22	11	11	4	11	0.5	3907	-0.89646	0.814996	0.986528	0.5
AKT1	0	0	0	0	9	0	0	1	0	10	7	7	2	6	0.666667	480	-0.180057	0.571446	0.986528	0.6
APC	249	73	0	0	51	216	0	6	0	595	8	8	61	585	0.635849	2843	-0.312525	0.622679	0.986528	0.983193
ASXL3	1	1	1	0	6	0	0	0	0	9	4	4	1	3	0.30079	2248	-1.75275	0.960177	0.986528	0.333333
ATR	0	0	0	0	10	1	0	0	0	11	7	7	2	5	0.454545	2644	-1.09184	0.862549	0.986528	0.454545
ATRX	1	6	0	0	7	1	0	0	0	15	9	9	2	6	0.356904	2492	-1.51155	0.934676	0.986528	0.4
AXL	1	0	0	0	4	1	0	0	0	6	5	5	1	3	0.5	894	-0.89646	0.814996	0.986528	0.5
BCL11A	0	0	0	0	6	0	0	0	0	6	4	4	1	3	0.5	835	-0.89646	0.814996	0.986528	0.5
BCL9	5	4	0	0	7	0	0	0	0	16	7	7	1	6	0.378016	1426	-1.4208	0.922312	0.986528	0.375
BCORL1	3	2	0	0	3	0	0	0	0	8	3	3	1	4	0.426777	1711	-1.2112	0.887091	0.986528	0.5
BCR	1	0	0	0	7	0	0	0	0	8	6	6	1	3	0.375	1271	-1.43376	0.92418	0.986528	0.375
BIRC2	3	0	0	0	2	0	0	0	0	5	3	3	1	2	0.4	618	-1.3263	0.90763	0.986528	0.4
BIVM-ERCC5	1	1	0	0	12	0	0	0	0	14	10	10	3	10	0.678571	1640	-0.128885	0.551276	0.986528	0.714286
BLM	0	2	0	0	3	0	0	0	0	5	4	4	1	2	0.4	1417	-1.3263	0.90763	0.986528	0.4
BLNK	1	0	0	0	7	0	0	0	0	8	4	4	2	6	0.75	456	0.178144	0.429305	0.986528	0.75
BRAF	0	1	6	6	114	3	0	0	0	130	4	4	7	129	0.567357	766	-0.606931	0.728052	0.986528	0.992308
BRCA2	8	4	1	0	11	2	0	0	0	26	6	6	4	11	0.428284	3418	-1.20472	0.885845	0.986528	0.423077
BRIP1	2	1	0	0	3	5	0	1	0	12	7	7	2	6	0.6	1249	-0.466618	0.679613	0.986528	0.5
BUB1B	0	0	0	0	4	1	0	0	0	5	4	4	1	2	0.4	1050	-1.3263	0.90763	0.986528	0.4
CACNA1E	12	10	0	0	5	0	0	2	0	29	6	6	2	20	0.329883	2313	-1.62769	0.948205	0.986528	0.689655
CBL	0	18	7	0	58	0	0	0	0	83	11	11	9	81	0.736047	906	0.118168	0.452967	0.986528	0.975904
CDH11	0	0	0	0	6	0	0	0	0	6	5	5	1	3	0.5	796	-0.89646	0.814996	0.986528	0.5
CDH5	6	1	2	0	5	0	0	0	0	14	6	6	2	4	0.5	784	-0.89646	0.814996	0.986528	0.285714
CDK12	2	1	0	0	7	0	0	0	0	10	5	5	2	5	0.5	1490	-0.89646	0.814996	0.986528	0.5
CDKN2A	31	9	9	3	194	54	3	12	0	315	5	5	10	284	0.519579	167	-0.812302	0.791691	0.986528	0.901587
CEBPA	45	24	15	39	24	3	0	0	0	150	3	3	8	150	0.550188	358	-0.680731	0.751979	0.986528	1
CHEK2	0	0	0	0	5	0	0	0	0	5	5	5	1	3	0.6	586	-0.466618	0.679613	0.986528	0.6
CIC	1	3	0	0	5	0	0	0	0	9	4	4	2	6	0.666667	1608	-0.180057	0.571446	0.986528	0.666667
COL1A1	4	1	0	0	13	0	0	0	0	18	8	8	3	8	0.444444	1464	-1.13526	0.871867	0.986528	0.444444
CSF1R	1	0	0	0	17	5	0	0	0	23	7	7	3	16	0.65986	972	-0.209316	0.582899	0.986528	0.695652
CTNNB1	3	0	27	0	132	6	0	0	3	171	3	3	8	171	0.379841	781	-1.41295	0.921165	0.986528	1
CYLD	4	2	0	0	2	3	0	0	0	11	7	7	2	9	0.677919	956	-0.131691	0.552386	0.986528	0.818182
CYP2C19	0	0	0	0	6	0	0	0	0	6	6	6	1	3	0.5	490	-0.89646	0.814996	0.986528	0.5
CYP2D6	0	0	0	0	10	0	0	0	0	10	5	5	2	7	0.7	497	-0.0367764	0.514668	0.986528	0.7
DAXX	1	0	1	0	9	0	0	0	0	11	7	7	2	6	0.545455	752	-0.701077	0.758373	0.986528	0.545455
DCC	1	1	0	0	13	0	0	0	0	15	11	11	2	11	0.690237	1447	-0.0787423	0.531381	0.986528	0.733333
DDX1	4	0	0	0	9	0	0	0	0	13	5	5	1	8	0.615385	740	-0.400489	0.655602	0.986528	0.615385
DNAH9	4	3	0	0	23	0	0	0	0	30	8	8	5	12	0.396552	4486	-1.34112	0.91006	0.986528	0.4
DNMT1	4	0	0	0	7	0	0	0	0	11	7	7	1	4	0.33701	1632	-1.59706	0.944874	0.986528	0.363636
DNMT3B	0	0	0	0	6	0	0	1	0	7	4	4	1	2	0.333333	853	-1.61286	0.946613	0.986528	0.285714
EGFR	4	0	36	9	289	3	0	0	0	341	5	5	20	337	0.464423	1210	-1.04939	0.853	0.986528	0.98827
ELL	0	0	0	0	6	0	0	0	0	6	5	5	2	4	0.666667	621	-0.180057	0.571446	0.986528	0.666667
EP300	1	5	0	0	7	1	0	1	0	15	6	6	3	9	0.642857	2414	-0.2824	0.611182	0.986528	0.6
EP400	1	1	0	0	16	0	0	0	0	18	9	9	3	11	0.611111	3123	-0.418858	0.66234	0.986528	0.611111
EPHA7	4	1	0	0	4	0	0	0	0	9	5	5	2	6	0.562296	998	-0.628688	0.735223	0.986528	0.666667
EPHB6	6	2	4	0	10	0	0	0	0	22	7	7	4	20	0.73003	1021	0.0923051	0.463228	0.986528	0.909091
ERCC3	1	3	0	0	1	0	0	0	0	5	2	2	1	4	0.670711	782	-0.162674	0.564612	0.986528	0.8
ETS1	0	0	0	0	6	0	0	0	0	6	5	5	1	3	0.5	485	-0.89646	0.814996	0.986528	0.5
EXT2	0	0	0	0	6	0	0	0	0	6	4	4	1	2	0.333333	751	-1.61286	0.946613	0.986528	0.333333
FLCN	0	0	0	0	5	0	0	0	0	5	4	4	1	3	0.6	579	-0.466618	0.679613	0.986528	0.6
FLT1	1	0	0	0	5	0	0	0	0	6	6	6	1	3	0.5	1338	-0.89646	0.814996	0.986528	0.5
FLT4	0	1	0	0	15	0	0	0	0	16	7	7	2	9	0.492743	1363	-0.927655	0.823207	0.986528	0.5625
FN1	0	0	0	0	7	0	0	0	0	7	6	6	2	5	0.714286	2477	0.0246296	0.490175	0.986528	0.714286
FOXO3	0	0	0	0	5	0	0	0	0	5	4	4	1	3	0.6	673	-0.466618	0.679613	0.986528	0.6
GATA3	3	0	0	0	2	0	0	0	0	5	4	4	1	3	0.6	444	-0.466618	0.679613	0.986528	0.6
HSP90AA1	1	3	0	0	1	1	0	0	0	6	2	2	1	4	0.534518	854	-0.748088	0.772796	0.986528	0.666667
ICK	1	1	0	0	3	0	0	0	0	5	3	3	1	2	0.4	632	-1.3263	0.90763	0.986528	0.4
IL6ST	0	0	0	0	8	0	0	0	0	8	6	6	2	5	0.625	918	-0.359158	0.640261	0.986528	0.625
IL7R	0	1	0	0	5	0	0	0	0	6	4	4	1	3	0.5	459	-0.89646	0.814996	0.986528	0.5
IRS2	1	3	1	3	2	0	0	0	0	10	6	6	1	3	0.3	1338	-1.75614	0.960468	0.986528	0.3
ITGA10	0	1	0	0	9	0	0	1	0	11	8	8	1	4	0.4	1167	-1.3263	0.90763	0.986528	0.363636
ITGA9	0	0	0	0	3	3	0	1	0	7	6	6	1	3	0.5	1035	-0.89646	0.814996	0.986528	0.428571
JAK1	0	1	0	0	10	0	0	0	0	11	6	6	2	8	0.609737	1154	-0.424765	0.664496	0.986528	0.727273
KAT6B	24	12	12	0	7	0	0	0	0	55	7	7	2	51	0.760895	2073	0.224977	0.410999	0.986528	0.927273
KDM3B	2	0	0	0	3	0	0	0	0	5	4	4	1	2	0.5	1761	-0.89646	0.814996	0.986528	0.4
KDM5C	3	2	1	0	3	0	0	0	0	9	4	4	1	3	0.30079	1560	-1.75275	0.960177	0.986528	0.333333
KDR	0	0	0	0	10	0	0	0	0	10	7	7	2	6	0.6	1356	-0.466618	0.679613	0.986528	0.6
KIT	3	1	72	3	103	9	0	3	0	194	7	7	16	189	0.509411	976	-0.856008	0.804003	0.986528	0.974227
KMT2A	3	2	0	0	4	0	0	0	0	9	3	3	1	5	0.416667	3972	-1.25466	0.895199	0.986528	0.555556
KMT2C	8	2	1	0	61	16	0	0	0	88	12	12	11	67	0.758128	4911	0.213081	0.415632	0.986528	0.761364
KMT2D	9	9	5	0	12	18	0	0	0	53	11	11	9	30	0.607674	5537	-0.433634	0.667723	0.986528	0.566038
KRAS	0	0	0	9	56	0	0	0	0	65	5	5	4	63	0.660962	189	-0.204578	0.581049	0.986528	0.969231
LIFR	0	0	0	0	5	0	0	0	0	5	4	4	1	3	0.6	1097	-0.466618	0.679613	0.986528	0.6
LRP1B	0	0	0	0	14	0	0	1	0	15	10	10	3	8	0.571429	4599	-0.58943	0.722214	0.986528	0.533333
LTK	0	0	0	0	6	0	0	0	0	6	4	4	1	2	0.333333	864	-1.61286	0.946613	0.986528	0.333333
MAGI1	1	4	2	0	14	0	0	0	0	21	8	8	4	14	0.546299	1462	-0.697449	0.757239	0.986528	0.666667
MALT1	0	0	0	0	7	0	0	0	0	7	5	5	2	5	0.714286	824	0.0246296	0.490175	0.986528	0.714286
MAML2	0	0	0	0	7	0	0	0	0	7	7	7	1	4	0.571429	1156	-0.58943	0.722214	0.986528	0.571429
MET	0	1	0	0	18	0	0	3	0	22	5	5	5	15	0.789474	1408	0.347819	0.363988	0.986528	0.681818
MLH1	1	0	0	0	4	3	0	3	0	11	5	5	2	6	0.75	756	0.178144	0.429305	0.986528	0.545455
MMP2	0	1	0	0	5	0	0	1	0	7	5	5	1	4	0.529463	660	-0.769817	0.779296	0.986528	0.571429
MSH2	4	0	0	0	2	6	0	3	0	15	5	5	3	9	0.75	934	0.178144	0.429305	0.986528	0.6
MST1R	7	0	0	0	6	0	0	0	0	13	7	7	1	6	0.461538	1400	-1.06178	0.855833	0.986528	0.461538
MTOR	0	0	0	0	16	0	0	0	0	16	11	11	2	12	0.75	2549	0.178144	0.429305	0.986528	0.75
MXRA5	0	1	0	0	11	0	0	0	0	12	5	5	1	5	0.392259	2828	-1.35958	0.913018	0.986528	0.416667
MYCL	3	1	0	0	4	0	0	0	0	8	5	5	2	7	0.775888	394	0.289423	0.386129	0.986528	0.875
MYH11	0	0	0	0	12	0	0	1	0	13	6	6	2	4	0.333333	1979	-1.61286	0.946613	0.986528	0.307692
MYH9	2	3	1	0	6	0	0	0	0	12	4	4	1	6	0.328712	1960	-1.63273	0.948737	0.986528	0.5
MYO3A	7	2	0	0	3	0	0	0	0	12	5	5	1	4	0.4	1616	-1.3263	0.90763	0.986528	0.333333
NCOA1	0	0	0	0	5	0	0	0	0	5	4	4	1	3	0.6	1441	-0.466618	0.679613	0.986528	0.6
NFE2L2	0	0	0	0	30	0	0	0	3	33	6	6	3	30	0.621908	605	-0.372448	0.64522	0.986528	0.909091
NFKB2	10	6	0	0	3	0	0	0	0	19	8	8	3	16	0.621614	900	-0.373714	0.645691	0.986528	0.842105
NLRP1	0	2	0	0	16	0	0	0	0	18	7	7	2	7	0.29742	1473	-1.76724	0.961406	0.986528	0.388889
NOTCH2	0	0	0	0	7	3	0	0	0	10	6	6	1	3	0.3	2471	-1.75614	0.960468	0.986528	0.3
NRK	1	3	0	0	2	1	0	0	0	7	4	4	1	4	0.458158	1582	-1.07631	0.859107	0.986528	0.571429
NTRK1	1	0	0	0	5	0	0	0	0	6	5	5	1	3	0.5	796	-0.89646	0.814996	0.986528	0.5
NUMA1	0	4	0	0	13	0	0	0	0	17	7	7	3	8	0.470588	2115	-1.02288	0.846819	0.986528	0.470588
NUP214	0	0	0	0	14	0	0	0	0	14	7	7	2	5	0.357143	2090	-1.51052	0.934545	0.986528	0.357143
NUP98	1	1	1	0	7	3	0	0	0	13	7	7	3	8	0.615385	1800	-0.400489	0.655602	0.986528	0.615385
OBSCN	11	5	1	1	71	0	0	4	0	93	9	9	8	33	0.339406	8923	-1.58676	0.943717	0.986528	0.354839
PARP1	2	2	0	0	1	0	0	0	0	5	5	5	1	2	0.4	1014	-1.3263	0.90763	0.986528	0.4
PAX3	0	0	0	0	4	0	10	0	0	14	7	7	1	10	0.714286	505	0.0246296	0.490175	0.986528	0.714286
PBRM1	1	0	0	0	4	1	0	0	0	6	4	4	1	3	0.5	1582	-0.89646	0.814996	0.986528	0.5
PER1	5	6	0	0	8	0	0	0	0	19	9	9	3	10	0.625	1290	-0.359158	0.640261	0.986528	0.526316
PIK3CA	0	0	3	0	230	3	0	0	0	236	8	8	25	234	0.675084	1068	-0.143876	0.557201	0.986528	0.991525
PKD1L2	1	1	1	0	1	0	0	1	0	5	3	3	1	2	0.5	2459	-0.89646	0.814996	0.986528	0.4
PLAG1	0	4	0	0	1	0	0	0	0	5	4	4	1	3	0.6	500	-0.466618	0.679613	0.986528	0.6
PLCG1	0	0	0	0	9	0	0	0	0	9	6	6	2	7	0.777778	1291	0.297545	0.383025	0.986528	0.777778
PLEKHG5	5	11	4	0	20	0	0	0	0	40	10	10	4	31	0.545489	1085	-0.700931	0.758327	0.986528	0.775
PML	1	4	0	0	6	0	0	0	0	11	6	6	2	7	0.532141	882	-0.758304	0.775865	0.986528	0.636364
PTEN	93	54	21	0	235	69	0	36	0	508	3	3	17	396	0.469946	403	-1.02565	0.847471	0.986528	0.779528
PTPN11	1	1	0	0	55	0	0	0	0	57	7	7	7	53	0.723039	593	0.0622534	0.475181	0.986528	0.929825
RBM15	2	0	0	0	4	0	0	0	0	6	4	4	1	2	0.333333	977	-1.61286	0.946613	0.986528	0.333333
RBMX	0	0	0	0	5	0	0	0	0	5	2	2	1	2	0.4	391	-1.3263	0.90763	0.986528	0.4
RECQL4	2	0	0	0	4	0	0	0	0	6	5	5	1	2	0.333333	1208	-1.61286	0.946613	0.986528	0.333333
RNF213	2	1	0	0	19	0	0	0	0	22	11	11	2	6	0.285714	5207	-1.81755	0.965433	0.986528	0.272727
ROS1	3	0	0	0	6	1	0	0	0	10	6	6	2	4	0.4	2347	-1.3263	0.90763	0.986528	0.4
RPS6KA6	0	1	0	0	5	0	0	0	0	6	5	5	1	3	0.5	745	-0.89646	0.814996	0.986528	0.5
SAMD9	1	0	0	0	12	0	0	0	0	13	6	6	1	5	0.384615	1589	-1.39243	0.918104	0.986528	0.384615
SETD2	0	0	0	0	8	4	0	0	0	12	8	8	2	5	0.416667	2564	-1.25466	0.895199	0.986528	0.416667
SF3B1	3	1	3	0	40	1	0	0	0	48	6	6	5	46	0.762421	1304	0.231534	0.40845	0.986528	0.958333
SMC1A	4	1	0	0	2	0	0	0	0	7	4	4	1	4	0.571429	1233	-0.58943	0.722214	0.986528	0.571429
SMC5	4	0	0	0	3	0	0	0	0	7	4	4	1	4	0.571429	1101	-0.58943	0.722214	0.986528	0.571429
SMO	0	0	0	0	21	0	0	0	0	21	6	6	5	15	0.714286	787	0.0246296	0.490175	0.986528	0.714286
SNRNP200	1	0	0	0	5	0	0	0	0	6	3	3	1	2	0.333333	2136	-1.61286	0.946613	0.986528	0.333333
SOS1	3	1	0	0	9	1	0	1	0	15	5	5	2	5	0.321429	1333	-1.66403	0.951947	0.986528	0.333333
SRC	0	1	0	0	1	3	0	0	0	5	4	4	1	3	0.6	536	-0.466618	0.679613	0.986528	0.6
STK36	0	2	0	0	4	0	0	0	0	6	6	6	1	2	0.333333	1315	-1.61286	0.946613	0.986528	0.333333
SUPT5H	1	0	0	0	9	0	0	0	0	10	8	8	3	7	0.635355	1087	-0.314646	0.623485	0.986528	0.7
SYNE1	5	8	0	0	37	0	0	0	0	50	11	11	9	25	0.5	8797	-0.89646	0.814996	0.986528	0.5
TAF1L	4	0	0	0	19	0	0	0	0	23	11	11	2	13	0.65	1826	-0.251697	0.599362	0.986528	0.565217
TCF7L1	2	0	0	0	5	3	0	0	0	10	8	8	2	5	0.5	588	-0.89646	0.814996	0.986528	0.5
TET1	9	0	0	0	5	0	0	0	0	14	4	4	1	2	0.4	2136	-1.3263	0.90763	0.986528	0.142857
TNK2	1	7	0	0	6	0	0	0	0	14	8	8	2	8	0.571429	1086	-0.58943	0.722214	0.986528	0.571429
TP53	318	14	78	0	885	147	0	48	18	1508	7	7	14	1278	0.4074	393	-1.29449	0.902252	0.986528	0.84748
TPR	0	0	0	0	9	0	0	0	0	9	7	7	1	3	0.333333	2363	-1.61286	0.946613	0.986528	0.333333
TRIM24	2	0	1	0	1	4	0	0	0	8	6	6	1	3	0.375	1050	-1.43376	0.92418	0.986528	0.375
TRIP11	2	2	0	0	4	0	0	0	0	8	4	4	1	4	0.400888	1979	-1.32248	0.906996	0.986528	0.5
TRRAP	1	1	0	0	25	0	0	1	0	28	9	9	5	14	0.518519	3859	-0.81686	0.792996	0.986528	0.5
TSC2	0	0	0	0	5	0	0	0	0	5	4	4	1	3	0.435355	1807	-1.17433	0.879869	0.986528	0.6
UBR5	5	0	0	0	3	3	0	0	0	11	5	5	3	8	0.727273	2799	0.0804532	0.467938	0.986528	0.727273
USP9X	3	3	0	0	2	0	0	1	0	9	6	6	1	4	0.426777	2570	-1.2112	0.887091	0.986528	0.444444
VHL	150	6	9	0	207	54	3	18	3	450	3	3	6	309	0.350512	213	-1.53902	0.9381	0.986528	0.686667
WAPL	3	1	0	0	4	0	0	0	0	8	3	3	1	3	0.338388	1190	-1.59113	0.94421	0.986528	0.375
WRN	0	1	0	0	7	0	0	1	0	9	7	7	1	3	0.28125	1432	-1.83674	0.966876	0.986528	0.333333
XPC	0	4	2	0	2	0	0	0	0	8	3	3	1	6	0.75	940	0.178144	0.429305	0.986528	0.75
XPO1	0	0	0	0	5	0	0	0	0	5	5	5	1	3	0.6	1071	-0.466618	0.679613	0.986528	0.6
JMJD1C	1	2	0	0	5	0	0	0	0	8	5	5	1	2	0.25	2540	-1.97106	0.975642	0.987444	0.25
KNL1	0	1	0	0	6	1	0	0	0	8	7	7	1	2	0.25	2342	-1.97106	0.975642	0.987444	0.25
ARID4B	2	2	1	0	4	1	0	3	0	13	6	6	1	2	0.2	1312	-2.18599	0.985592	0.989534	0.153846
FANCM	3	2	0	0	7	0	0	1	0	13	7	7	1	3	0.208333	2048	-2.15017	0.984229	0.989534	0.230769
TAF1	0	0	0	0	24	0	0	0	0	24	6	6	2	4	0.166667	1893	-2.32927	0.990078	0.990078	0.166667
