# Supplementary material for: Identification of CSF3R Mutations in B-Lineage Acute Lymphoblastic Leukemia Using Comprehensive Cancer Panel and Next-Generation Sequencing
Source: Genes (Basel). 2021 Aug 27;12(9):1326. doi: 10.3390/genes12091326 (PMC8470887; doi:10.3390/genes12091326)
Supplement: Supplementary file 1 [file genes-12-01326-s001.zip › genes-1296597-supplementary/supplementary data S2.xlsx]

## Sheet: CSF3R_mutations_12samples
Chr	Start	End	Ref	Alt	Func.refGene	ExonicFunc.refGene	AAChange.refGene	dbSNP	COSMIC_ID	COSMIC_DIS	SIFT_pred	Polyphen2_HDIV_pred	Polyphen2_HVAR_pred	LRT_pred	MutationTaster_pred	MutationAssessor_pred	PROVEAN_pred	phyloP100way_vertebrate	phyloP20way_mammalian	2900530_v1	2902435_v1	2906773_v1	AML_1628_v1	AML-1720_v1	AML-1726_v1	AML-1727_v1	AML-1728_v1	AML-2106_v1	AML-2109_v1	AML-2110_v1	AML-2112_v1
chr1	36931937	36931937	A	G	UTR3																								0/1
chr1	36932863	36932863	G	A	exonic	synonymous SNV	L670L																0/1
chr1	36932889	36932889	C	T	exonic	nonsynonymous SNV	S661N				T	B	B	N	N	N	N	0.114	-0.322											0/1
chr1	36933730	36933730	T	C	exonic	nonsynonymous SNV	S557G				T	B	B	D	N	L	N	3.04	1.011									0/1
chr1	36934686	36934686	T	A	intronic																				0/1
chr1	36934751	36934751	A	G	intronic																										0/1
chr1	36937059	36937059	A	G	exonic	synonymous SNV	T420T	rs3917981	COSM1748391;COSM1748390	3(haematopoietic_and_lymphoid_tissue);1(urinary_tract);1(thyroid)													1/1		1/1			0/1			1/1
chr1	36937065	36937065	A	G	exonic	synonymous SNV	R418R	rs3917980	COSM4143874;COSM4143873	1(thyroid)													0/1		0/1			0/1			0/1
chr1	36937878	36937878	C	T	exonic	nonsynonymous SNV	D320N	rs3918018			T	B	B	N		N	N	-0.123	-1.491								0/1
chr1	36938969	36938969	T	C	intronic																										0/1
chr1	36939201	36939201	G	A	exonic	stopgain	Q170X							N	A			1.267	0.122												0/1
chr1	36939319	36939319	C	T	intronic																										0/1
